# Supplementary material for: Humoral Response in Cattle Vaccinated with the Heterologous Sheeppox Virus Vaccine for Protection Against Lumpy Skin Disease: A Field Study
Source: Vaccines (Basel). 2025 Dec 3;13(12):1221. doi: 10.3390/vaccines13121221 (PMC12737495; doi:10.3390/vaccines13121221)
Supplement: Supplementary file 1 [file vaccines-13-01221-s001.zip]

Archive with 8 entries (8 files):
- Supplementary Figure S1.pdf
- Supplementary Figure S2.pdf
- Supplementary Figure S3.PNG
- Supplementary Figure S4.pdf
- Supplementary Figure S5.pdf
- Supplementary Figure S6.pdf
- Supplementary Table S1.xlsx
- Supplementary Table S2.xlsx
