# Supplementary material for: Humoral Response in Cattle Vaccinated with the Heterologous Sheeppox Virus Vaccine for Protection Against Lumpy Skin Disease: A Field Study
Source: Vaccines (Basel). 2025 Dec 3;13(12):1221. doi: 10.3390/vaccines13121221 (PMC12737495; doi:10.3390/vaccines13121221)
Supplement: Supplementary file 1 [file vaccines-13-01221-s001.zip › Supplementary Table S1.xlsx]

## Sheet: CaPV genomes&P32
CaPV genome information								P32 protein infrmation
CaPV spp.	Complete genome strain's name	Host	Continent	Country	Isolation Year	Acc. Len	Accession number	protein ID	locus tag/gene name	Length Р32, bp	Percent of Identity	Query cover	REGION
Lumpy skin disease virus	Neethling vaccine LW 1959		South Africa		1959	150509	AF409138.1	AAN02799.1	LW074	969	100.00	1	64851..65819
Lumpy skin disease virus	Herbivac LS	bovine	South Africa		2011	150507	MK441838.1	QBF55551.1	LS074	969	100.00	1	64851..65819
Lumpy skin disease virus	LSDV_Vaccine_LW-1959_1988	vaccine	South Africa		1988	150508	OM793609.1	WEI48308.1	LW074	969	100.00	1	64850..65818
Lumpy skin disease virus	SA-Neethling	Bos taurus	South Africa		1959	150682	MW435866.1	UBF44480.1	LW074	969	100.00	1	65123..66091
Lumpy skin disease virus	LSDV_Neethling-WC_RSA_1957	bovine	South Africa		1957	150522	OM793608.1	WEI48150.1	LW074	969	100.00	1	64851..65819
Lumpy skin disease virus	LSD-58-LP-RSA-1993	Bos taurus	South Africa		1993	150396	MN636838.1	QKS68552.1	LW074	969	100.00	1	64835..65803
Lumpy skin disease virus	LSD-103-GP-RSA-1991	Bos taurus	South Africa		1991	150398	MN636839.1	ND*	ND*	969	100.00	1	64836..65804
Lumpy skin disease virus	Neethling-LSD vaccine-OBP	Bos taurus	South Africa		2016	150508	KX764645.1	AOO78951.1	LW074	969	100.00	1	64955..65923
Lumpy skin disease virus	LSDV_Hoffmeyer_RSA_1958	bovine	South Africa		1958	150507	OM793605.1	WEI47676.1	LW074	969	100.00	1	64851..65819
Lumpy skin disease virus	LSDV_33-KZN_RSA_1977	bovine	South Africa		1977	150516	OM793604.1	WEI47518.1	LW074	969	100.00	1	64854..65822
Lumpy skin disease virus	LSD-248-NW-RSA-1993	Bos taurus	South Africa		1993	150396	MN636840.1	QKS68853.1	LW074	969	100.00	1	64836..65804
Lumpy skin disease virus	LSD-148-GP-RSA-1997	Bos taurus	South Africa		1997	150396	MN636843.1	QKS69324.1	LW074	969	100.00	1	64836..65804
Lumpy skin disease virus	LSDV_Fourie-FS_RSA_1959	bovine	South Africa		1959	150508	OM793607.1	WEI47992.1	LW074	969	100.00	1	64851..65819
Lumpy skin disease virus	LSDV/Haden/RSA/1954	bovine	South Africa		1954	150300	MW656252.1	UBU90258.1	LW074	969	100.00	1	64748..65716
Lumpy skin disease virus	SIS-Lumpyvax vaccine	Bos taurus	South Africa		1999	150480	KX764643.1	AOO78634.1	LW074	969	100.00	1	64928..65896
Lumpy skin disease virus	Cro2016	cattle/skin biopsy	Europe	Croatia	2016	150448	MG972412.1	AVR51511.1	LW074	969	100.00	1	64895..65863
Lumpy skin disease virus	Neethling-Herbivac vaccine	Bos taurus	South Africa		2016	150529	KX764644.1	AOO78793.1	LW074	969	100.00	1	64978..65946
Lumpy skin disease virus	LSDV/Serbia/6402/2016	Bos taurus/Skin biopsy	Europe	Serbia	42581	150285	OR134848.1	WOC87790.1	LW074	969	100.00	1	64740..65708
Lumpy skin disease virus	LSDV_Potter_RSA_1958	bovine	South Africa		1958	150370	OM793606.1	WEI47834.1	LW074	969	100.00	1	64818..65786
Lumpy skin disease virus	LSDV/Russia/Tyumen/2019	bovine	Europe	Russia	2019	150338	OL542833.1	URN73262.1	LW074	969	99.90	1	64765..65733
Lumpy skin disease virus	LSDV_Indonesia_2022_S4	cattle	Asia	Indonesia	Feb-2022	151009	OR232414.1	WRK14371.1	LW074	969	99.79	1	65108..66076
Lumpy skin disease virus	65A09027	skin	Asia	Thailand	10-Jun-2022	150856	OR347836.1	WNH97042.1	LSDV074	969	99.79	1	65081..66049
Lumpy skin disease virus	65A14015	skin	Asia	Thailand	26-Aug-2022	150856	OR735987.1	WOZ29952.1	LSDV074	969	99.79	1	65081..66049
Lumpy skin disease virus	20L42_Quyet-Thang/VNM/20	Bos taurus	Asia	Viet Nam	2020-10-28	150665	MZ577073.1	QZZ09304.1	LSDV074	969	99.79	1	65055..66023
Lumpy skin disease virus	LSDV/HongKong/2020	cattle	Asia	Hong Kong	01-Dec-2020	150513	MW732649.1	QZZ70037.1	LD076	969	99.79	1	64994..65962
Lumpy skin disease virus	LSDV_BH3/CHN/20	bovine	Asia	China	2020	150873	OM373209.1	WAH15738.1	ND	969	99.79	1	84861..85829
Lumpy skin disease virus	LSDV/China/SX/2023	dairy cow/skin nodule	Asia	China	Oct-2023	150575	PP894832.1	XBU76982.1	LSDV074	969	99.79	1	65040..66008
Lumpy skin disease virus	20L81_Bang-Thanh/VNM/20	Bos taurus/skin nodule	Asia	Viet Nam	2020-11-29	150664	MZ577076.1	QZZ09770.1	LSDV074	969	99.79	1	65053..66021
Lumpy skin disease virus	LSDV/Thailand/YST/2021	NIAH107897/64	Asia	Thailand	24-Apr-2021	150689	OM033705.1	UYM28408.1	LSDV074	969	99.79	1	65078..66046
Lumpy skin disease virus	A04224595	cattle/skin tissue	Asia	Indonesia: Semarang, Central Java	30-Oct-2022	150689	PQ037207.1	XDI83219.1	LSD-075	969	99.79	1	65078..66046
Lumpy skin disease virus	LSDV/China/XJ01/2019	dairy cow/skin nodule	Asia	China	09-Aug-2019	150697	OM105589.1	WBP49778.1	LSDV074	969	99.79	1	65093..66061
Lumpy skin disease virus	LSDV/MZGD/2020/China	bovine	Asia	China	Jun-2020	150644	OP985536.1	WHP38171.1	LSDV074	969	99.79	1	64892..65860
Lumpy skin disease virus	144240/64	skin	Asia	Thailand	06-May-2021	150689	OQ253254.1	WRW52276.1	74	969	99.79	1	65078..66046
Lumpy skin disease virus	LSDV/Thailand/PraChuapKhiriKhan/2021		Asia	Thailand	2021	150812	OQ349695.1	WIW75465.1	ND	969	99.79	1	65081..66049
Lumpy skin disease virus	LSDV/Thailand/Trang/2022		Asia	Thailand	2022	150812	OQ511520.1	WJN56955.1	LSDV074	969	99.79	1	65081..66049
Lumpy skin disease virus	65F12959	cattle/skin	Asia	Thailand	05-Sep-2022	150689	OQ267777.1	WIU44233.1	ND	969	99.79	1	65078..66046
Lumpy skin disease virus	65A01032	skin	Asia	Thailand	15-Feb-2022	150854	OR347835.1	WNH96886.1	LSDV074	969	99.79	1	65079..66047
Lumpy skin disease virus	LSDV/Jiling/2022		Asia	China	Dec-2022	150221	OR567413.1	WNY14614.1	LSDV/JL_00074	969	99.79	1	64745..65713
Lumpy skin disease virus	LSDV/KM/Taiwan/2020	cattle/skin nodule	Asia	Taiwan: Kinmen	17-Aug-2020	150822	OL752713.2	UJH93486.1	ND	969	99.79	1	65063..66031
Lumpy skin disease virus	65A13853	skin	Asia	Thailand	25-Aug-2022	150653	OQ253250.1	WRW51652.1	74	969	99.79	1	65078..66046
Lumpy skin disease virus	LSDV/Russia/Saratov/2017	Bos taurus taurus	Europe	Russia	2017	150606	MH646674.1	AYV61207.1	LW074	969	99.79	1	65078..66046
Lumpy skin disease virus	509800/64	skin	Asia	Thailand	12-Oct-2021	150688	OQ253252.1	WRW51964.1	74	969	99.79	1	65078..66046
Lumpy skin disease virus	China/GD02/2020	cattle	Asia	China	Jun-2020	150610	OM803091.1	WAX54504.1	LSDV-069	969	99.79	1	65038..66006
Lumpy skin disease virus	China/GD01/2020	cattle/skin scrape	Asia	China	Jul-2020	150606	MW355944.1	QWA14623.1	LSDV074	969	99.79	1	65078..66046
Lumpy skin disease virus	MVZT2331/Bera/2021	Bovine, KK Cross/Scab	Asia	Malaysia: Bera, Pahang	Sep-2021	145887	PP145891.1	WSP02384.1	2331_00079	969	99.79	1	82368..83336
Lumpy skin disease virus	20L43_Ly-Quoc/VNM/20	Bos taurus/skin nodule	Asia	Viet Nam	2020-10-30	150599	MZ577074.1	QZZ09458.1	LSDV074	969	99.79	1	65055..66023
Lumpy skin disease virus	China/GX01/2020	cattle/skin tissue	Asia	China	Oct-2020	150665	OM803092.1	WAX54652.1	LSDV-068	969	99.79	1	65054..66022
Lumpy skin disease virus	20L70_Dinh-To/VNM/20	Bos taurus/skin nodule	Asia	Viet Nam	2020-11-17	150600	MZ577075.1	QZZ09614.1	LSDV074	969	99.79	1	65062..66030
Lumpy skin disease virus	138156/64	skin	Asia	Thailand	28-Sep-2021	150857	OR347834.1	WNH96730.1	LSDV074	969	99.79	1	65082..66050
Lumpy skin disease virus	LSDV/Russia/Saratov/2019	bovine	Europe	Russia	2019	150309	OM530217.1	UOK09166.1	LW074	969	99.79	1	64753..65721
Lumpy skin disease virus	LSDV/FJ/CHA/2021	bovine/blood	Asia	China	June, 2021	150776	OP752701.1	WGU25455.1	LSDV ORF75	969	99.79	1	64997..65965
Lumpy skin disease virus	LSDV/China/SiC/2021	Bos grunniens (yak)/skin scrape	Asia	China	Oct-2021	150236	OP654649.1	WDQ26874.1	LSDV074	969	99.79	1	64758..65726
Lumpy skin disease virus	LSDV_Russia_Tomsk_2020	bovine	Europe	Russia	2020	150222	OM793602.1	URN73419.1	LW074	969	99.79	1	64746..65714
Lumpy skin disease virus	LSDV_Indonesia_2022_S1	cattle	Asia	Indonesia	Feb-2022	151010	OR232413.1	WRK14213.1	LSDV074	969	99.79	1	65109..66077
Lumpy skin disease virus	LSDV72/PrachuapKhiriKhan/Thailand/2021	cattle/skin nodule	Asia	Thailand	21-Sep-2021	150602	ON152411.1	UPC70017.1	LSDV074	969	99.79	1	64909..65877
Lumpy skin disease virus	China/Xinjiang/Cattle/Aug-2019	cattle	Asia	China	Aug-2019	150532	OP508345.1	UYM28632.1	LSDV074	969	99.79	1	65011..65979
Lumpy skin disease virus	LSDV/HLJ2022	cattle	Asia	China	20-Dec-2022	151411	OQ555660.1	WMV64585.1	LSDV074	969	99.79	1	65260..66228
Lumpy skin disease virus	LSDV_Russia_Khabarovsk_2020	bovine	Europe	Russia	2020	150209	OM793603.1	URN73572.1	LW074	969	99.79	1	64747..65715
Lumpy skin disease virus	LSDV XJ201901	bovine	Asia	China	2019	150641	OM984485.1	UTE79651.1	LSDV075	969	99.79	1	65079..66047
Lumpy skin disease virus	MVZT2725	Cattle, Nelore/nodule	Asia	Malaysia: Pusat Ternakan Haiwan Ulu Lepar, Kuantan, Pahang	23-Oct-2021	145886	PP145892.1	WSP02525.1	H3L	969	99.79	1	62551..63519
Lumpy skin disease virus	LSDV/FJ2021	cattle	Asia	China	10-Jul-2021	150726	OP922506.1	WHL25399.1	LSDV074	969	99.79	1	65190..66158
Lumpy skin disease virus	LSDV/Kurgan/2018	cattle	Europe	Russia	12-Jul-2018	150270	OR194148.1	WMT10873.1	LW074	969	99.38	1	64746..65714
Lumpy skin disease virus	LSDV/Russia/Udmurtiya/2019	cattle	Europe	Russia: Udmurtiya	03-Mar-2019	150436	MT134042.1	QNN94385.1	LSDV-Udmurtiya/2019-073	969	99.28	1	64959..65927
Lumpy skin disease virus	LSDV/Albania/4192/2016	Bos taurus/Skin biopsy	Europe	Albania	2016-11-25	150317	OR134835.1	WOC85737.1	LD075	969	99.07	1	64747..65715
Lumpy skin disease virus	LSDV/CHITRA-05/NIVEDI/ICAR/2020/India	cattle/scab, nasal swab from adult female	Asia	India	2020	150774	OR863389.1	WPS90604.1	LSDV-074	969	99.07	1	64983..65951
Lumpy skin disease virus	LSDV/Albania/1000/2017	Bos taurus/Skin biopsy	Europe	Albania	2017-08-08	150316	OR134832.1	WOC85264.1	LD075	969	99.07	1	64745..65713
Lumpy skin disease virus	LSDV/2022/Jamnagar/N1	Bos taurus	Asia	India: Jamnagar, Gujarat	Aug-2022	150606	OR393167.1	WNV31648.1	LSDV074	969	99.07	1	64885..65853
Lumpy skin disease virus	Alim_LSD_1002	cattle	Asia	Bangladesh	2024	150771	PQ005629.1	XDC94466.1	H3L; Alim_LSD_1002_00074	969	99.07	1	64981..65949
Lumpy skin disease virus	LSDV/Albania/4770/2016	Bos taurus/Skin biopsy	Europe	Albania	2016-12-14	150316	OR134836.1	WOC85895.1	LD075	969	99.07	1	64747..65715
Lumpy skin disease virus	LSDV/2022/Camel	Bos taurus	Asia	India	2022	150782	OR393176.1	WNV32927.1	LSDVgp074	969	99.07	1	64992..65960
Lumpy skin disease virus	Alim_LSD_1001	Bos indicus	Asia	Bangladesh: Lakshmipur	2024-01-15	150793	PQ179265.1	XHK03012.1	Alim_LSD_1001_00074	969	99.07	1	64944..65912
Lumpy skin disease virus	SAUVM-78	Bos indicus (cattle)	Asia	Bangladesh: Rajshahi	2021-10-11	151036	PP979138.1	XCN30116.1	OCHJAPIO_00074	969	99.07	1	64986..65954
Lumpy skin disease virus	LSDV_Leso_Lac1	cattle	Africa	Lesotho	Jan-2022	150734	PP065789.1	WRK14691.1	LSDV074	969	99.07	1	64964..65932
Lumpy skin disease virus	LSDV Karnataka 2020 (1)	Bos indicus	Asia	India	Jan-2020	140909	OR602866.1	WPA94053.1	LSDV074 putative IMV envelope protein	969	99.07	1	60575..61543
Lumpy skin disease virus	LSDV/02/KASH/IND/2022	bovine/skin nodule of dairy cattle	Asia	India: Kapran, Anantnag, Kashmir- J&K	24-Oct-2022	150611	OQ588787.1	WHU51685.1	LSDV074 putative IMV envelope protein	969	99.07	1	64887..65855
Lumpy skin disease virus	PVNRTGVU-NIVEDI/2024/0608	Buffalo/skin tissue	Asia	India	2024	150581	PQ472736.1	XKB86500.1	LIOJPIED_00076	969	99.07	1	64874..65842
Lumpy skin disease virus	Bangladesh LSD Vaccine	Cattle	Asia	Bangladesh	2021	150878	PP756497.1	XAL73607.1	LSD_VAC_BLRI_2023_Bangladesh_076	969	99.07	1	65035..66003
Lumpy skin disease virus	PVNRTGVU-NIVEDI/2024/1111	cattle	Asia	India	2024	148273	PQ472735.1	XKB86349.1	PGMGEPKI_00100	969	99.07	1	82413..83381
Lumpy skin disease virus	LSDV/CHINA/Tibet/2023	bovine	Asia	China	2023	150470	OR797612.1	WPF46983.1	APKFBHFB_00075	969	99.07	1	64816..65784
Lumpy skin disease virus	LSDV/Greece/386-16/2016	Bos taurus	Europe	Greece	2017-08-08	150317	OR134839.1	WOC86368.1	LD075	969	99.07	1	64747..65715
Sheeppox virus	NISKHI		Asia	Kazakhstan	2000	149662	AY077834.1	ND	ND	972	97.94	1	64436..65407
Sheeppox virus	Srinagar passage-40 vaccine	sheep	Asia	India	2000	150103	MT137384.1	QRU95161.1	SPPV-Sri_074	972	97.94	1	64662..65633
Sheeppox virus	SPPV/Amur/Russia/2018	Ovine	Europe	Russia	2018	149659	OQ434235.1	WLE29097.1	SPPV_074	972	97.94	1	64431..65402
Sheeppox virus	V330	sheep	Asia	United Arab Emirates	2017	150491	OR239060.1	WVM36471.1	ND	972	97.94	1	64773..65744
Sheeppox virus	Pendik	sheep	Asia	Pendik (Turkey)		150046	MN072629.1	QEJ80115.1	SPX-Pendick_074	972	97.94	1	64689..65660
Sheeppox virus	A	sheep	Asia	Kazakhstan	2000	150057	AY077833.1	ND	ND	972	97.94	1	64689..65660
Sheeppox virus	V123	sheep	Asia	India:Surankote	2013	150369	MW167070.1	QQG63020.1	ND	972	97.94	1	64699..65670
Sheeppox virus	SPPV/Tver/Russia/2019	Ovine	Europe	Russia	2019	149661	OQ434239.1	WLE29678.1	SPPV_074	972	97.94	1	64435..65406
Sheeppox virus	SPPV_GRE2023	Ovis arie/skin lesion	Europe	Greece	06-Dec-2023	149978	PP886236.1	XKH15469.1	OMAONMDO_00070	972	97.94	1	64521..65492
Sheeppox virus	SPPV_BUL2023	Ovis aries/skin lesion	Europe	Bulgaria	16-Sep-2023	149956	PP886238.1	XKH15767.1	OMAONMDO_00368	972	97.94	1	64520..65491
Sheeppox virus	Moscow	ovine	Europe	Russia	2019	149829	ON961655.1	UVI62415.1	SPPV_074	972	97.94	1	64410..65381
Sheeppox virus	Nigeria	sheep	Africa	Nigeria		149956	MN072628.1	QEJ79966.1	SPX-Nigeria_074	972	97.94	1	64579..65550
Sheeppox virus	10700-99 strain TU-V02127	sheep	America	USA	2000	149955	AY077832.1	ND	ND	972	97.94	1	64521..65492
Sheeppox virus	SPPV/Pskov/Russia/2019	Ovine	Europe	Russia	2019	149660	OQ434238.1	WLE29532.1	SPPV_074	972	97.94	1	64434..65405
Sheeppox virus	SPPV/Kostroma/Russia/2020	Ovine	Europe	Russia	2020	149662	OQ434237.1	WLE29386.1	SPPV_074	972	97.94	1	64433..65404
Sheeppox virus	V104	sheep				150211	MW020571.1	QOK36662.1	ND	972	97.94	1	64776..65747
Sheeppox virus	Tula	ovine	Europe	Russia	2019	149641	ON961657.1	UVI62563.1	SPPV_074	972	97.94	1	64411..65382
Sheeppox virus	17077-99	sheep	America	USA	2000	149955	NC_004002.1	NP_659646.1	SPPV_70	972	97.94	1	64521..65492
Sheeppox virus	SPVV_GRE2023	Ovis aries/skin lesion	Europe	Greece	23-Oct-2023	149978	PP886237.1	XKH15618.1	OMAONMDO_00219	972	97.94	1	64521..65492
Sheeppox virus	Abu Gharib	sheep	Asia	Iraq		148584	MN072626.1	QEJ79673.1	SPX-AbuGharib_074	972	97.94	1	63988..64959
Sheeppox virus	Saudi Arabia vaccine	sheep	Asia	Saudi Arabia		148707	MN072627.1	QEJ79819.1	SPX-vSaudiArabia_074	972	97.94	1	64029..65000
Sheeppox virus	SPPV-GL	Ovis aries	Asia	China	11-Apr-2013	150194	KT438551.1	AOE46584.1	SPPV-GL_70	972	97.94	1	84528..85499
Sheeppox virus	Saudi Arabia	sheep	Asia	Saudi Arabia		150166	MN072630.1	QEJ80264.1	SPX-SaudiArabia_074	972	97.94	1	64685..65656
Sheeppox virus	V293	sheep	Africa	Egypt	2018	150478	MW167071.1	QQG63170.1	ND	972	97.94	1	64774..65745
Sheeppox virus	SPPV/Dagestan/Russia/2020	Ovine	Europe	Russia	2020	149662	OQ434236.1	WLE29242.1	SPPV_074	972	97.94	1	64434..65405
Sheeppox virus	SPPV-GH	Ovis aries	Asia	China	11-Apr-2013	150200	KT438550.1	AOE46435.1	SPPV-GH_70	972	97.94	1	84530..85501
Sheeppox virus	Turkey vaccine	sheep	Asia	Turkey		150172	MN072631.1	QEJ80413.1	SPX-vTurkey_074	972	97.94	1	64687..65658
Sheeppox virus	Moscow	ovine	Europe	Moscow (Russia)	2018	149640	ON961656.1	UVI62268.1	SPPV_074	972	97.94	1	64598..65569
Sheeppox virus	SPPV_SPA2023	Ovis aries/skin lesion	Europe	Spain	22-May-2023	149973	PP886239.1	XKH15916.1	OMAONMDO_00517	972	97.94	1	64518..65489
Sheeppox virus	VOAO50-Oil-2023	ovine	Asia	Kazakhstan	14-Jul-2023	149830	PQ014465.1	XCY56232.1	SPPV_074	972	97.74	1	64598..65569
Goatpox virus	Turkey	goat	Asia	Turkey		149955	MN072622.1	QEJ79072.1	GPX-Turkey_074	969	98.04	1	64547..65515
Goatpox virus	G20-LKV		Asia	Kazakhstan	2000	149723	AY077836.1	ND	ND	969	98.04	1	64430..65398
Goatpox virus	Gorgan	goat	Asia	Iran	1965	148146	KX576657.1	AOA33032.1	GTPV_gp070	969	98.04	1	64491..65459
Goatpox virus	Sudan	goat	Africa	Sudan		150347	MN072624.1	QEJ79372.1	GPX-Sudan_074	969	98.04	1	64738..65706
Goatpox virus	Pellor		Asia	Kazakhstan	2000	149599	NC_004003.1	YP_001293265.1	GTPV_gp070	969	98.04	1	64367..65335
Goatpox virus	AV41	goat	Asia	China	Jan-2018	147959	MH381810.1	AXA19970.1	ND	969	97.94	1	64691..65659
Goatpox virus	Yemen	goat	Asia	Yemen		150458	MN072625.1	QEJ79522.1	GPX-Yemen_074	969	97.94	1	64811..65779
Goatpox virus	India	goat	Asia	India		150381	MN072620.1	QEJ78773.1	GPX-India_074	969	97.83	1	64793..65761
Goatpox virus	FZ	goat	Asia	China	10-Jan-2012	150194	KC951854.1	AGZ95389.1	GTPV070	969	97.83	1	64663..65631
Goatpox virus	V103	goat				150578	MW020570.1	QOK36511.1	ND	969	97.83	1	64882..65850
Goatpox virus	Vietnam	goat	Asia	Vietnam		150358	MN072621.1	QEJ78923.1	GPX-Vietnam_074	969	97.83	1	64774..65742
Goatpox virus	Oman	goat	Asia	Oman		150404	MN072623.1	QEJ79222.1	GPX-Vietnam_074	969	97.83	1	64709..65677
*ND - No data available
