# Supplementary material for: Humoral Response in Cattle Vaccinated with the Heterologous Sheeppox Virus Vaccine for Protection Against Lumpy Skin Disease: A Field Study
Source: Vaccines (Basel). 2025 Dec 3;13(12):1221. doi: 10.3390/vaccines13121221 (PMC12737495; doi:10.3390/vaccines13121221)
Supplement: Supplementary file 1 [file vaccines-13-01221-s001.zip › Supplementary Table S2.xlsx]

## Sheet: Лист1
No.	Штамм Capripox	Nucleotide sequence (NS)	Amino acid sequence	Total number of SNPs in the NSs			Number of synonymous SNPs in the NSs			Number of nonsynonymous SNPs in the NSs			Amino acid change	The name of the changed amino acids
				Abs.	%	Nucleotide change	Abs.	%	Nucleotide change	Abs.	%	Nucleotide change
1.	AF409138_Neethling_vaccine_LW_1959	ATGGCAGATATTCCATTATATGTTATACCAATCGTTGGTCGCGAAATTTCAGATGTAGTTCCAGAATTAAAAAGTGATAATGATATATTTTATAAAAAAGTCGACACAGTAAAAGATTTTAAAAATTCAGATGTAAATTTTTTTTTTAAAGATAAAAAAGATATTAGTTTATCATATAAGTTCCTTATATGGGAAAAGGTAGAAAAATCAGGAGGTGTTGAAAATTTTACAGAATATTTTTCTGGATTATGTAATGCTCTTTGTACAAAAGAGGCAAAAAGTTCTATTGTTAAACACTTTAGTTTATGGAAATCGTATGCCGATGCGGATATAAAAAATTCTGAGAATAAGTTTATTGTTGTTATAGAAGATGATAACACGTTAAAAGATTTAATAACA…	MADIPLYVIPIVGREISDVVPELKSDNDIFYKKVDTVKDFKNSDVNFFFKDKKDISLSYKFLIWEKVEKSGGVENFTEYFSGLCNALCTKEAKSSIVKHFSLWKSYADADIKNSENKFIVVIEDDNTLKDLITIHNIIIEMQEKNIDIFQLRETFHNSNSRILFNQENNNFMYSYTGGYDFTLSAYVIRLSSAIKIINEIIKNKGISTSLSFEMYKLEKELKLNRQVLNDSSKYILHNTKYLSKKRANEMKNGIWNRVGKWMAHRFPDFSYYISHPLVSFFGIFDISIIGALIILFIIIMIIFDLNSKLLWFLAGMLFTYII	0/969	0	0	0/969	0	0	0/969	0	0	0/323
2.	LSDV_Neethling-WC_RSA_1957	ATGGCAGATATTCCATTATATGTTATACCAATCGTTGGTCGCGAAATTTCAGATGTAGTTCCAGAATTAAAAAGTGATAATGATATATTTTATAAAAAAGTCGACACAGTAAAAGATTTTAAAAATTCAGATGTAAATTTTTTTTTTAAAGATAAAAAAGATATTAGTTTATCATATAAGTTCCTTATATGGGAAAAGGTAGAAAAATCAGGAGGTGTTGAAAATTTTACAGAATATTTTTCTGGATTATGTAATGCTCTTTGTACAAAAGAGGCAAAAAGTTCTATTGTTAAACACTTTAGTTTATGGAAATCGTATGCCGATGCGGATATAAAAAATTCTGAGAATAAGTTTATTGTTGTTATAGAAGATGATAACACGTTAAAAGATTTAATAACA…	MADIPLYVIPIVGREISDVVPELKSDNDIFYKKVDTVKDFKNSDVNFFFKDKKDISLSYKFLIWEKVEKSGGVENFTEYFSGLCNALCTKEAKSSIVKHFSLWKSYADADIKNSENKFIVVIEDDNTLKDLITIHNIIIEMQEKNIDIFQLRETFHNSNSRILFNQENNNFMYSYTGGYDFTLSAYVIRLSSAIKIINEIIKNKGISTSLSFEMYKLEKELKLNRQVLNDSSKYILHNTKYLSKKRANEMKNGIWNRVGKWMAHRFPDFSYYISHPLVSFFGIFDISIIGALIILFIIIMIIFDLNSKLLWFLAGMLFTYII	0/969	0	0	0/969	0	0	0/969	0	0	0/323
3.	LSDV Neethling-Herbivac vaccine	ATGGCAGATATTCCATTATATGTTATACCAATCGTTGGTCGCGAAATTTCAGATGTAGTTCCAGAATTAAAAAGTGATAATGATATATTTTATAAAAAAGTCGACACAGTAAAAGATTTTAAAAATTCAGATGTAAATTTTTTTTTTAAAGATAAAAAAGATATTAGTTTATCATATAAGTTCCTTATATGGGAAAAGGTAGAAAAATCAGGAGGTGTTGAAAATTTTACAGAATATTTTTCTGGATTATGTAATGCTCTTTGTACAAAAGAGGCAAAAAGTTCTATTGTTAAACACTTTAGTTTATGGAAATCGTATGCCGATGCGGATATAAAAAATTCTGAGAATAAGTTTATTGTTGTTATAGAAGATGATAACACGTTAAAAGATTTAATAACA…	MADIPLYVIPIVGREISDVVPELKSDNDIFYKKVDTVKDFKNSDVNFFFKDKKDISLSYKFLIWEKVEKSGGVENFTEYFSGLCNALCTKEAKSSIVKHFSLWKSYADADIKNSENKFIVVIEDDNTLKDLITIHNIIIEMQEKNIDIFQLRETFHNSNSRILFNQENNNFMYSYTGGYDFTLSAYVIRLSSAIKIINEIIKNKGISTSLSFEMYKLEKELKLNRQVLNDSSKYILHNTKYLSKKRANEMKNGIWNRVGKWMAHRFPDFSYYISHPLVSFFGIFDISIIGALIILFIIIMIIFDLNSKLLWFLAGMLFTYII	0/969	0	0	0/969	0	0	0/969	0	0	0/323
4.	LSDV LSD-58-LP-RSA-1993	ATGGCAGATATTCCATTATATGTTATACCAATCGTTGGTCGCGAAATTTCAGATGTAGTTCCAGAATTAAAAAGTGATAATGATATATTTTATAAAAAAGTCGACACAGTAAAAGATTTTAAAAATTCAGATGTAAATTTTTTTTTTAAAGATAAAAAAGATATTAGTTTATCATATAAGTTCCTTATATGGGAAAAGGTAGAAAAATCAGGAGGTGTTGAAAATTTTACAGAATATTTTTCTGGATTATGTAATGCTCTTTGTACAAAAGAGGCAAAAAGTTCTATTGTTAAACACTTTAGTTTATGGAAATCGTATGCCGATGCGGATATAAAAAATTCTGAGAATAAGTTTATTGTTGTTATAGAAGATGATAACACGTTAAAAGATTTAATAACA…	MADIPLYVIPIVGREISDVVPELKSDNDIFYKKVDTVKDFKNSDVNFFFKDKKDISLSYKFLIWEKVEKSGGVENFTEYFSGLCNALCTKEAKSSIVKHFSLWKSYADADIKNSENKFIVVIEDDNTLKDLITIHNIIIEMQEKNIDIFQLRETFHNSNSRILFNQENNNFMYSYTGGYDFTLSAYVIRLSSAIKIINEIIKNKGISTSLSFEMYKLEKELKLNRQVLNDSSKYILHNTKYLSKKRANEMKNGIWNRVGKWMAHRFPDFSYYISHPLVSFFGIFDISIIGALIILFIIIMIIFDLNSKLLWFLAGMLFTYII	1/969	0,1	A820G	0	0	0	0	0,1	A820G	0|323
5.	LSDV NI-2490	ATGGCAGATATCCCATTATATGTTATACCAATCGTTGGTCGCGAAATTTCAGATGTAGTTCCAGAATTAAAAAGTGACAATGATATATTTTATAAAAAAGTTGACACAGTAAAAGATTTTAAAAATTCAGATGTAAATTTTTTTTTTAAAGATAAAAAAGATATCAGTTTATCATATAAGTTCCTTATATGGGAAAAGGTAGAAAAATCAGGAGGTGTTGAAAATTTTACAGAATATTTTTCTGGATTATGTAATGCTCTTTGTACAAAAGAGGCAAAAAGTTCTATTGCGAAACACTTTAGTTTATGGAAATCGTATGCCGATGCGGATATAAAAAATTCTGAGAATAAGTTTATTGTTGTTATAGAAGATGATAACACATTAAAAGATTTAATAACA…	MADIPLYVIPIVGREISDVVPELKSDNDIFYKKVDTVKDFKNSDVNFFFKDKKDISLSYKFLIWEKVEKSGGVENFTEYFSGLCNALCTKEAKSSIAKHFSLWKSYADADIKNSENKFIVVIEDDNTLKDLITIHNIIIEMQEKNIDIFQLRETFHNSNSRILFNQENNNFMYSYTGGYDFTLSAYVIRLSSAIKIINEIIKNKGISTSLSFEMYKLEKELKLNRQVLNDSSKYILHNTKYLSKKRANEMKNGIWNRVGKWMAHRFPDFSYYVSHPLVSFFGIFDISIIGALIILFIIIMIIFDLNSKLLWFLAGMLFTYII	9/969	0,93	T12C, T78C, C102T, T168C, T293C, T294G, G384A, A820G, C915T	7/969	0,72	T12C, T78C, C102T, T168C, G384A, A820G, C915T	2/969	0.21	T293C, T294G	V98A	Histidine→Arginine	ldh
6.	LSDV/Russia/Saratov/2017	ATGGCAGATATTCCATTATATGTTATACCAATCGTTGGTCGCGAAATTTCAGATGTAGTTCCAGAATTAAAAAGTGATAATGATATATTTTATAAAAAAGTCGACACAGTAAAAGATTTTAAAAATTCAGATGTAAATTTTTTTTTTAAAGATAAAAAAGATATTAGTTTATCATATAAGTTCCTTATATGGGAAAAGGTAGAAAAATCAGGAGGTGTTGAAAATTTTACAGAATATTTTTCTGGATTATGTAATGCTCTTTGTACAAAAGAGGCAAAAAGTTCTATTGTTAAACACTTTAGTTTATGGAAATCGTATGCCGATGCGGATATAAAAAATTCTGAGAATAAGTTTATTGTTGTTATAGAAGATGATAACACATTAAAAGATTTAATAACA…	MADIPLYVIPIVGREISDVVPELKSDNDIFYKKVDTVKDFKNSDVNFFFKDKKDISLSYKFLIWEKVEKSGGVENFTEYFSGLCNALCTKEAKSSIVKHFSLWKSYADADIKNSENKFIVVIEDDNTLKDLITIHNIIIEMQEKNIDIFQLRETFHNSNSRILFNQENNNFMYSYTGGYDFTLSAYVIRLSSAIKIINEIIKNKGISTSLSFEMYKLEKELKLNRQVLNDSSKYILHNTKYLSKKRANEMKNGIWNRVGKWMAHRFPDFSYYVSHPLVSFFGIFDISIIGALIILFIIIMIIFDLNSKLLWFLAGMLFTYII	2/969	0.21	G384A, A820G	2/969	0.21	G384A, A820G	0/969	0	0	0
7.	KY702007_SERBIA/Bujanovac/2016	ATGGCAGATATCCCATTATATGTTATACCAATCGTTGGTCGCGAAATTTCAGATGTAGTTCCAGAATTAAAAAGTGACAATGATATATTTTATAAAAAAGTTGACACAGTAAAAGATTTTAAAAATTCAGATGTAAATTTTTTTTTTAAAGATAAAAAAGATATCAGTTTATCATATAAGTTCCTTATATGGGAAAAGGTAGAAAAATCAGGAGGTGTTGAAAATTTTACAGAATATTTTTCTGGATTATGTAATGCTCTTTGTACAAAAGAGGCAAAAAGTTCTATTGCGAAACACTTTAGTTTATGGAAATCGTATGCCGATGCGGATATAAAAAATTCTGAGAATAAGTTTATTGTTGTTATAGAAGATGATAACACATTAAAAGATTTAATAACA…	MADIPLYVIPIVGREISDVVPELKSDNDIFYKKVDTVKDFKNSDVNFFFKDKKDISLSYKFLIWEKVEKSGGVENFTEYFSGLCNALCTKEAKSSIAKHFSLWKSYADADIKNSENKFIVVIEDDNTLKDLITIHNIIIEMQEKNIDIFQLRETFHNSNSRILFNQENNNFMYSYTGGYDFTLSAYVIRLSSAIKIINEIIKNKGISTSLSFEMYKLEKELKLNRQVLNDSSKYILHNTKYLSKKRANEMKNGIWNRVGKWMAHRFPDFSYYVSHPLVSFFGIFDISIIGALIILFIIIMIIFDLNSKLLWFLAGMLFTYII	9/969	0,93	T12C, T78C, C102T, T168C, T293C, T294G, G384A, A820G, C915T	7/969	0,72	T12C, T78C, C102T, T168C, G384A, A820G, C915T	2/969	0.21	T293C, T294G	V98A	Valine→Alanine
				9/969	0,93	T12C, T78C, C102T, T168C, T293C, T294G, G384A, A820G, C915T	7/969	0,72	T12C, T78C, C102T, T168C, G384A, A820G, C915T	2/969	0.21	T293C, T294G	V98A
8.	SPPV_NISKHI/Kazakhstan-2000	ATGGCAGATATCCCATTATATGTTATACCAATCGTTGGTCGCGAAATTTCAGATGTAGTTCCAGAATTAAAAAGTGACAATGATATATTTTATAAAAAAGTTGACACAGTAAAAGATTTTAAAAATTCAGATGTAAATTTTTTTTTAAAAGATAAAAAAGATGATATCAGTTTATCATATAAGTTACTTATATGGGAAAAGGTAGAAAAATCAGGAGGTGTTGAAAATTTTACAGAATATTTTTCTGGATTATGTAATGCTCTTTGTACAAAAGAGGCAAAAAGTTCTATTGCAAAACACTTTAGTTTATGGAAATCGTATGCCGATGCGGATATAAAAAATTCTGAGAATAAGTTTATTGTTGTTATAGAAGATGATAACACATTAAAAGATTCAATA…	MADIPLYVIPIVGREISDVVPELKSDNDIFYKKVDTVKDFKNSDVNFFLKDKKDDISLSYKLLIWEKVEKSGGVENFTEYFSGLCNALCTKEAKSSIAKHFSLWKSYADADIKNSENKFIVVIEDDNTLKDSIIIHNIIIEMQEKNIDIFQLRETFHNSNSRILFNQENNNFMYSYTGGYDFTLSAYVIRLSSAIKIINEIIKNKGISTSLSFEMYKLEKELKLNRQVLNDSSKYILHNTKYLSKKRANEMKNGIWNRVGKWMAHRFPDFSYYVSHPLVSFFGIFDISIIGALIILFIIIMIIFNLNSKLLWFLAGMLFTYII	18/969	1.86	T12C, T78C, C102T, T147A, T168C, C186A, T293C, T294A, G384A, T395C, C401T, G654A, A657G, T664C, C672A, A820G, G913A, C915T, C163ins**, A164ins, T165ins	12/969	1.24	T12C, T78C, C102T, T168C, G384A, G654A, A657G, T664C, C672A, A820G, G913A, C915T	6/969	0.62	T147A, C186A, T293C, T294A, T395C, C401T	F49L, D55ins*, F62L,V98A, L132S, T134I	Phenylalanine →Leucine Aspartate Phenylalanine→Leucine Valine→Alanine Leucine→Serine Thteonine→Isoleucine
9.	SPPV 17077-99	ATGGCAGATATCCCATTATATGTTATACCAATCGTTGGTCGCGAAATTTCAGATGTAGTTCCAGAATTAAAAAGTGACAATGATATATTTTATAAAAAAGTTGACACAGTAAAAGATTTTAAAAATTCAGATGTAAATTTTTTTTTAAAAGATAAAAAAGATGATATCAGTTTATCATATAAGTTACTTATATGGGAAAAGGTAGAAAAATCAGGAGGTGTTGAAAATTTTACAGAATATTTTTCTGGATTATGTAATGCTCTTTGTACAAAAGAGGCAAAAAGTTCTATTGCAAAACACTTTAGTTTATGGAAATCGTATGCCGATGCGGATATAAAAAATTCTGAGAATAAGTTTATTGTTGTTATAGAAGATGATAACACATTAAAAGATTCAATA…	MADIPLYVIPIVGREISDVVPELKSDNDIFYKKVDTVKDFKNSDVNFFLKDKKDDISLSYKLLIWEKVEKSGGVENFTEYFSGLCNALCTKEAKSSIAKHFSLWKSYADADIKNSENKFIVVIEDDNTLKDSIIIHNIIIEMQEKNIDIFQLRETFHNSNSRILFNQENNNFMYSYTGGYDFTLSAYVIRLSSAIKIINEIIKNKGISTSLSFEMYKLEKELKLNRQVLNDSSKYILHNTKYLSKKRANEMKNGIWNRVGKWMAHRFPDFSYYVSHPLVSFFGIFDISIIGALIILFIIIMIIFNLNSKLLWFLAGMLFTYII	18/969	1.86	T12C, T78C, C102T, T147A, T168C, C186A, T293C, T294A, G384A, T395C, C401T, G654A, A657G, T664C, C672A, A820G, G913A, C915T, C163ins,A164ins, T165ins, 323del**	12/969	1.24	T12C, T78C, C102T, T168C, G384A, G654A, A657G, T664C, C672A, A820G, G913A, C915T	6/969	0.62	T147A, C186A, T293C, T294A, T395C, C401T	F49L, D55ins, F62L,V98A, L132S, T134I	Phenylalanine →Leucine Aspartate Phenylalanine→Leucine Valine→Alanine Leucine→Serine Thteonine→Isoleucine
10.	SPPV_Jaipur/INDIA-1981	ATGGCAGATATCCCATTATATGTTATACCAATCGTTGGTCGCGAAATTTCAGATGTAGTTCCAGAATTAAAAAGTGACAATGATATATTTTATAAAAAAGTTGACACAGTAAAAGATTTTAAAAATTCAGATGTAAATTTTTTTTTAAAAGATAAAAAAGATGATATCAGTTTATCATATAAGTTACTTATATGGGAAAAGGTAGAAAAATCAGGAGGTGTTGAAAATTTTACAGAATATTTTTCTGGATTATGTAATGCTCTTTGTACAAAAGAGGCAAAAAGTTCTATTGCAAAACACTTTAGTTTATGGAAATCGTATGCCGATGCGGATATAAAAAATTCTGAGAATAAGTTTATTGTTGTTATAGAAGATGATAACACATTAAAAGATTCAATA…	MADIPLYVIPIVGREISDVVPELKSDNDIFYKKVDTVKDFKNSDVNFFLKDKKDDISLSYKLLIWEKVEKSGGVENFTEYFSGLCNALCTKEAKSSIAKHFSLWKSYADADIKNSENKFIVVIEDDNTLKDSIIIHNIIIEMQKKNIDIFQLRETFHNSNSRILFNQENNNFMYSYTGGYDFTLSAYVIRLSSAIKIINEIIKNKGISTSLSFEMYKLEKELKLNRQVLNDSSKYILHNTKYLSKKRANEMKNGIWNRVGKWMAHRFPDFSYYVSHPLVSFFGIFDISIIGALIILFIIIMIIFNLNSKLLWFLAGMLFTYII	19/969	1.86	T12C, T78C, C102T, T147A, T168C, C186A, T293C, T294A, G384A, T395C, C401T, G654A, G430A, A657G, T664C, C672A, A820G, G913A, C915T, C163ins, A164ins, T165ins	12/969	1.24	T12C, T78C, C102T, T168C, G384A, G654A, A657G, T664C, C672A, A820G, G913A, C915T	7/969	0.72	T147A, C186A, T293C, T294A, T395C, C401T, G430A	F49L, D55ins, F62L,V98A, L132S, T134I, E141K	Phenylalanine →Leucine Aspartate Phenylalanine→Leucine Valine→Alanine Leucine→Serine Thteonine→Isoleucine Glutamate→Lysine
11.	SPPV_ V330	ATGGCAGATATCCCATTATATGTTATACCAATCGTTGGTCGCGAAATTTCAGATGTAGTTCCAGAATTAAAAAGTGACAATGATATATTTTATAAAAAAGTTGACACAGTAAAAGATTTTAAAAATTCAGATGTAAATTTTTTTTTAAAAGATAAAAAAGATGATATCAGTTTATCATATAAGTTACTTATATGGGAAAAGGTAGAAAAATCAGGAGGTGTTGAAAATTTTACAGAATATTTTTCTGGATTATGTAATGCTCTTTGTACAAAAGAGGCAAAAAGTTCTATTGCAAAACACTTTAGTTTATGGAAATCGTATGCCGATGCGGATATAAAAAATTCTGAGAATAAGTTTATTGTTGTTATAGAAGATGATAACACATTAAAAGATTCAATA…	MADIPLYVIPIVGREISDVVPELKSDNDIFYKKVDTVKDFKNSDVNFFLKDKKDDISLSYKLLIWEKVEKSGGVENFTEYFSGLCNALCTKEAKSSIAKHFSLWKSYADADIKNSENKFIVVIEDDNTLKDSIIIHNIIIEMQEKNIDIFQLRETFHNSNSRILFNQENNNFMYSYTGGYDFTLSAYVIRLSSAIKIINEIIKNKGISTSLSFEMYKLEKELKLNRQVLNDSSKYILHNTKYLSKKRANEMKNGIWNRVGKWMAHRFPDFSYYVSHPLVSFFGIFDISIIGALIILFIIIMIIFNLNSKLLWFLAGMLFTYII	18/969	1.86	T12C, T78C, C102T, T147A, T168C, C186A, T293C, T294A, G384A, T395C, C401T, G654A, A657G, T664C, C672A, A820G, G913A, C915T, C163ins, A164ins, T165ins	12/969	1.24	T12C, T78C, C102T, T168C, G384A, G654A, A657G, T664C, C672A, A820G, G913A, C915T	6/969	0.62	T147A, C186A, T293C, T294A, T395C, C401T	F49L, D55ins, F62L,V98A, L132S, T134I	Phenylalanine →Leucine Aspartate Phenylalanine→Leucine Valine→Alanine Leucine→Serine Thteonine→Isoleucine
12.	SPPV_ Nigeria	ATGGCAGATATCCCATTATATGTTATACCAATCGTTGGTCGCGAAATTTCAGATGTAGTTCCAGAATTAAAAAGTGACAATGATATATTTTATAAAAAAGTTGACACAGTAAAAGATTTTAAAAATTCAGATGTAAATTTTTTTTTAAAAGATAAAAAAGATGATATCAGTTTATCATATAAGTTACTTATATGGGAAAAGGTAGAAAAATCAGGAGGTGTTGAAAATTTTACAGAATATTTTTCTGGATTATGTAATGCTCTTTGTACAAAAGAGGCAAAAAGTTCTATTGCAAAACACTTTAGTTTATGGAAATCGTATGCCGATGCGGATATAAAAAATTCTGAGAATAAGTTTATTGTTGTTATAGAAGATGATAACACATTAAAAGATTCAATA…	MADIPLYVIPIVGREISDVVPELKSDNDIFYKKVDTVKDFKNSDVNFFLKDKKDDISLSYKLLIWEKVEKSGGVENFTEYFSGLCNALCTKEAKSSIAKHFSLWKSYADADIKNSENKFIVVIEDDNTLKDSIIIHNIIIEMQEKNIDIFQLRETFHNSNSRILFNQENNNFMYSYTGGYDFTLSAYVIRLSSAIKIINEIIKNKGISTSLSFEMYKLEKELKLNRQVLNDSSKYILHNTKYLSKKRANEMKNGIWNRVGKWMAHRFPDFSYYVSHPLVSFFGIFDISIIGALIILFIIIMIIFNLNSKLLWFLAGMLFTYII	18/969	1.86	T12C, T78C, C102T, T147A, T168C, C186A, T293C, T294A, G384A, T395C, C401T, G654A, A657G, T664C, C672A, A820G, G913A, C915T, C163ins, A164ins, T165ins	12/969	1.24	T12C, T78C, C102T, T168C, G384A, G654A, A657G, T664C, C672A, A820G, G913A, C915T	6/969	0.62	T147A, C186A, T293C, T294A, T395C, C401T	F49L, D55ins, F62L,V98A, L132S, T134I	Phenylalanine →Leucine Aspartate Phenylalanine→Leucine Valine→Alanine Leucine→Serine Thteonine→Isoleucine
13.	SPPV/Dagestan/Russia/2020	ATGGCAGATATCCCATTATATGTTATACCAATCGTTGGTCGCGAAATTTCAGATGTAGTTCCAGAATTAAAAAGTGACAATGATATATTTTATAAAAAAGTTGACACAGTAAAAGATTTTAAAAATTCAGATGTAAATTTTTTTTTAAAAGATAAAAAAGATGATATCAGTTTATCATATAAGTTACTTATATGGGAAAAGGTAGAAAAATCAGGAGGTGTTGAAAATTTTACAGAATATTTTTCTGGATTATGTAATGCTCTTTGTACAAAAGAGGCAAAAAGTTCTATTGCAAAACACTTTAGTTTATGGAAATCGTATGCCGATGCGGATATAAAAAATTCTGAGAATAAGTTTATTGTTGTTATAGAAGATGATAACACATTAAAAGATTCAATA…	MADIPLYVIPIVGREISDVVPELKSDNDIFYKKVDTVKDFKNSDVNFFLKDKKDDISLSYKLLIWEKVEKSGGVENFTEYFSGLCNALCTKEAKSSIAKHFSLWKSYADADIKNSENKFIVVIEDDNTLKDSIIIHNIIIEMQEKNIDIFQLRETFHNSNSRILFNQENNNFMYSYTGGYDFTLSAYVIRLSSAIKIINEIIKNKGISTSLSFEMYKLEKELKLNRQVLNDSSKYILHNTKYLSKKRANEMKNGIWNRVGKWMAHRFPDFSYYVSHPLVSFFGIFDISIIGALIILFIIIMIIFNLNSKLLWFLAGMLFTYII	18/969	1.86	T12C, T78C, C102T, T147A, T168C, C186A, T293C, T294A, G384A, T395C, C401T, G654A, A657G, T664C, C672A, A820G, G913A, C915T, C163ins,A164ins, T165ins	12/969	1.24	T12C, T78C, C102T, T168C, G384A, G654A, A657G, T664C, C672A, A820G, G913A, C915T	6/969	0.62	T147A, C186A, T293C, T294A, T395C, C401T	F49L, D55ins, F62L,V98A, L132S, T134I	Phenylalanine →Leucine Aspartate Phenylalanine→Leucine Valine→Alanine Leucine→Serine Thteonine→Isoleucine
14.	SPPV/Amur/Russia/2018	ATGGCAGATATCCCATTATATGTTATACCAATCGTTGGTCGCGAAATTTCAGATGTAGTTCCAGAATTAAAAAGTGACAATGATATATTTTATAAAAAAGTTGACACAGTAAAAGATTTTAAAAATTCAGATGTAAATTTTTTTTTAAAAGATAAAAAAGATGATATCAGTTTATCATATAAGTTACTTATATGGGAAAAGGTAGAAAAATCAGGAGGTGTTGAAAATTTTACAGAATATTTTTCTGGATTATGTAATGCTCTTTGTACAAAAGAGGCAAAAAGTTCTATTGCAAAACACTTTAGTTTATGGAAATCGTATGCCGATGCGGATATAAAAAATTCTGAGAATAAGTTTATTGTTGTTATAGAAGATGATAACACATTAAAAGATTCAATA…	MADIPLYVIPIVGREISDVVPELKSDNDIFYKKVDTVKDFKNSDVNFFLKDKKDDISLSYKLLIWEKVEKSGGVENFTEYFSGLCNALCTKEAKSSIAKHFSLWKSYADADIKNSENKFIVVIEDDNTLKDSIIIHNIIIEMQEKNIDIFQLRETFHNSNSRILFNQENNNFMYSYTGGYDFTLSAYVIRLSSAIKIINEIIKNKGISTSLSFEMYKLEKELKLNRQVLNDSSKYILHNTKYLSKKRANEMKNGIWNRVGKWMAHRFPDFSYYVSHPLVSFFGIFDISIIGALIILFIIIMIIFNLNSKLLWFLAGMLFTYII	18/969	1.86	T12C, T78C, C102T, T147A, T168C, C186A, T293C, T294A, G384A, T395C, C401T, G654A, A657G, T664C, C672A, A820G, G913A, C915T, C163ins, A164ins, T165ins	12/969	1.24	T12C, T78C, C102T, T168C, G384A, G654A, A657G, T664C, C672A, A820G, G913A, C915T	6/969	0.62	T147A, C186A, T293C, T294A, T395C, C401T	F49L, D55ins, F62L,V98A, L132S, T134I	Phenylalanine →Leucine Aspartate Phenylalanine→Leucine Valine→Alanine Leucine→Serine Thteonine→Isoleucine
15.	SPPV_ Saudi Arabia vaccine	ATGGCAGATATCCCATTATATGTTATACCAATCGTTGGTCGCGAAATTTCAGATGTAGTTCCAGAATTAAAAAGTGACAATGATATATTTTATAAAAAAGTTGACACAGTAAAAGATTTTAAAAATTCAGATGTAAATTTTTTTTTAAAAGATAAAAAAGATGATATCAGTTTATCATATAAGTTACTTATATGGGAAAAGGTAGAAAAATCAGGAGGTGTTGAAAATTTTACAGAATATTTTTCTGGATTATGTAATGCTCTTTGTACAAAAGAGGCAAAAAGTTCTATTGCAAAACACTTTAGTTTATGGAAATCGTATGCCGATGCGGATATAAAAAATTCTGAGAATAAGTTTATTGTTGTTATAGAAGATGATAACACATTAAAAGATTCAATA…	MADIPLYVIPIVGREISDVVPELKSDNDIFYKKVDTVKDFKNSDVNFFLKDKKDDISLSYKLLIWEKVEKSGGVENFTEYFSGLCNALCTKEAKSSIAKHFSLWKSYADADIKNSENKFIVVIEDDNTLKDSIIIHNIIIEMQEKNIDIFQLRETFHNSNSRILFNQENNNFMYSYTGGYDFTLSAYVIRLSSAIKIINEIIKNKGISTSLSFEMYKLEKELKLNRQVLNDSSKYILHNTKYLSKKRANEMKNGIWNRVGKWMAHRFPDFSYYVSHPLVSFFGIFDISIIGALIILFIIIMIIFNLNSKLLWFLAGMLFTYII	18/969	1.86	T12C, T78C, C102T, T147A, T168C, C186A, T293C, T294A, G384A, T395C, C401T, G654A, A657G, T664C, C672A, A820G, G913A, C915T, C163ins, A164ins, T165ins	12/969	1.24	T12C, T78C, C102T, T168C, G384A, G654A, A657G, T664C, C672A, A820G, G913A, C915T	6/969	0.62	T147A, C186A, T293C, T294A, T395C, C401T	F49L, D55ins, F62L,V98A, L132S, T134I	Phenylalanine →Leucine Aspartate Phenylalanine→Leucine Valine→Alanine Leucine→Serine Thteonine→Isoleucine
16.	GPPV_Pellor/Kazakhstan	ATGGCAGATATCCCATTATATGTTATACCAATCGTTGGTCGCGAAATTTCAGATGTAGTTCCAGAATTAAAAAGTGGCAATGATATATTTTATAAAAAAGTTGACACAGTAAAAGATTTTAAAAATTCAGATGTAAATTTTTTTTTAAAAGATAAAAAAGATATCAGTTTATCATATAAGTTCCTTATATGGGAAAAGGTAGAAAAATCAGGAGGTGTTGAAAATTTTACAGAATATTTTTCTGGATTATGTAATGCTCTTTGTACAAAAGAGGTAAAAAGTTCTATTGCAAAACACTTTAGTTTATGGAAATCGTATGCCGATGCTGATATAAAAAATTCTGAGAATAAGTTTATTGTTGTTATAGAAGATGATAACACATTAAAAGATTTAATAACA…	MADIPLYVIPIVGREISDVVPELKSGNDIFYKKVDTVKDFKNSDVNFFLKDKKDISLSYKFLIWEKVEKSGGVENFTEYFSGLCNALCTKEVKSSIAKHFSLWKSYADADIKNSENKFIVVIEDDNTLKDLITIYNIIIEMQEKNIDIFQLRETFHNSNSRILFNQENNNFMYSYTGGYDFTLSAYVIRLSSAIKIINEIIKNKGISTSLSFEMYKLEKELKLNRQVLNDSSKYILHNTKYLSKKRANEMKNGIWNRVGKWMAHRFPDFSYYVSHPLVSFFGIFDISIMGALIILFIIIMIIFNLNSKLLWFLAGMLFTYIV	18/969	1.86	T12C, A77G, T78C, C102T, T147A, T168C, C278T, T293C, T294A, G330T, G384A, C406T, C555T, A820G, A870G, C915T, G919A, A967G	10/969	0.97	T12C, A77G, C102T, T168C, G330T, G384A, C555T, A820G, C915T, G919A	8/969	0.82	T78C, T147A, C278T, T293C, T294A, C406T, A870G, A967G	D26G, F49L, A93V, V98A, H136Y, I290M, I323V	Aspartic acid→Glycine Phenylalanine→Leucine Alanine→ Valine Valine →Alanine Histidine→Tyrosine Isoleucine →Methionine Isoleucine→ Valine
17.	GPPV_ Gorgan	ATGGCAGATATCCCATTATATGTTATACCAATCGTTGGTCGCGAAATTTCAGATGTAGTTCCAGAATTAAAAAGTGGCAATGATATATTTTATAAAAAAGTTGACACAGTAAAAGATTTTAAAAATTCAGATGTAAATTTTTTTTTAAAAGATAAAAAAGATATCAGTTTATCATATAAGTTCCTTATATGGGAAAAGGTAGAAAAATCAGGAGGTGTTGAAAATTTTACAGAATATTTTTCTGGATTATGTAATGCTCTTTGTACAAAAGAGGTAAAAAGTTCTATTGCAAAACACTTTAGTTTATGGAAATCGTATGCCGATGCTGATATAAAAAATTCTGAGAATAAGTTTATTGTTGTTATAGAAGATGATAACACATTAAAAGATTTAATAACA…	MADIPLYVIPIVGREISDVVPELKSGNDIFYKKVDTVKDFKNSDVNFFLKDKKDISLSYKFLIWEKVEKSGGVENFTEYFSGLCNALCTKEVKSSIAKHFSLWKSYADADIKNSENKFIVVIEDDNTLKDLITIYNIIIEMQEKNIDIFQLRETFHNSNSRILFNQENNNFMYSYTGGYDFTLSAYVIRLSSAIKIINEIIKNKGISTSLSFEMYKLEKELKLNRQVLNDSSKYILHNTKYLSKKRANEMKNGIWNRVGKWMAHRFPDFSYYVSHPLVSFFGIFDISIMGALIILFIIIMIIFNLNSKLLWFLAGMLFTYIV	18/969	1.86	T12C, A77G, T78C, C102T, T147A, T168C, C278T, T293C, T294A, G330T, G384A, C406T, C555T, A820G, A870G, C915T, G919A, A967G	10/969	0.97	T12C, A77G, C102T, T168C, G330T, G384A, C555T, A820G, C915T, G919A	8/969	0.82	T78C, T147A, C278T, T293C, T294A, C406T, A870G, A967G	D26G, F49L, A93V, V98A, H136Y, I290M, I323V	Aspartic acid→Glycine Phenylalanine→Leucine Alanine→ Valine Valine →Alanine Histidine→Tyrosine Isoleucine →Methionine Isoleucine→ Valine
18.	GPPV_ G20-LKV	ATGGCAGATATCCCATTATATGTTATACCAATCGTTGGTCGCGAAATTTCAGATGTAGTTCCAGAATTAAAAAGTGGCAATGATATATTTTATAAAAAAGTTGACACAGTAAAAGATTTTAAAAATTCAGATGTAAATTTTTTTTTAAAAGATAAAAAAGATATCAGTTTATCATATAAGTTCCTTATATGGGAAAAGGTAGAAAAATCAGGAGGTGTTGAAAATTTTACAGAATATTTTTCTGGATTATGTAATGCTCTTTGTACAAAAGAGGTAAAAAGTTCTATTGCAAAACACTTTAGTTTATGGAAATCGTATGCCGATGCTGATATAAAAAATTCTGAGAATAAGTTTATTGTTGTTATAGAAGATGATAACACATTAAAAGATTTAATAACA…	MADIPLYVIPIVGREISDVVPELKSGNDIFYKKVDTVKDFKNSDVNFFLKDKKDISLSYKFLIWEKVEKSGGVENFTEYFSGLCNALCTKEVKSSIAKHFSLWKSYADADIKNSENKFIVVIEDDNTLKDLITIYNIIIEMQEKNIDIFQLRETFHNSNSRILFNQENNNFMYSYTGGYDFTLSAYVIRLSSAIKIINEIIKNKGISTSLSFEMYKLEKELKLNRQVLNDSSKYILHNTKYLSKKRANEMKNGIWNRVGKWMAHRFPDFSYYVSHPLVSFFGIFDISIMGALIILFIIIMIIFNLNSKLLWFLAGMLFTYIV	18/969	1.86	T12C, A77G, T78C, C102T, T147A, T168C, C278T, T293C, T294A, G330T, G384A, C406T, C555T, A820G, A870G, C915T, G919A, A967G	10/969	0.97	T12C, A77G, C102T, T168C, G330T, G384A, C555T, A820G, C915T, G919A	8/969	0.82	T78C, T147A, C278T, T293C, T294A, C406T, A870G, A967G	D26G, F49L, A93V, V98A, H136Y, I290M, I323V	Aspartic acid→Glycine Phenylalanine→Leucine Alanine→ Valine Valine →Alanine Histidine→Tyrosine Isoleucine →Methionine Isoleucine→ Valine
19.	GPPV_Yemen	ATGGCAGATATCCCATTATATGTTATACCAATCGTTGGTCGCGAAATTTCAGATGTAGTTCCAGAATTAAAAAGTGGTAATGATATATTTTATAAAAAAGTTGACACAGTAAAAGATTTTAAAAATTCAGATGTAAATTTTTTTTTAAAAGATAAAAAAGATATCAGTTTATCATATAAGTTCCTTATATGGGAAAAGGTAGAAAAATCAGGAGGTGTTGAAAATTTTACAGAATATTTTTCTGGATTATGTAATGCTCTTTGTACAAAAGAGGTAAAAAGTTCTATTGCAAAACACTTTAGTTTATGGAAATCATATGCCGATGCGGATATAAAAAATTCTGAGAATAAGTTTATTGTTGTTATAGAAGATGATAACACATTAAAAGATTTAATAACA…	MADIPLYVIPIVGREISDVVPELKSGNDIFYKKVDTVKDFKNSDVNFFLKDKKDISLSYKFLIWEKVEKSGGVENFTEYFSGLCNALCTKEVKSSIAKHFSLWKSYADADIKNSENKFIVVIEDDNTLKDLITIYNIIIEMQEKNIDIFQLRETFHNSNSRILFNQENNNFMYSYTGGYDFTLSAYVIRLSSAIKIINEIIKNKGISTSLSFEMYKLEKELKLNRQVLNDSSKYILHNTKYLSKKRANEMKNGIWNRVGKWMAHRFPDFSYYVSHPLVSFFGIFDISIMGALIILFIIIMIIFNLNSKLLWFLAGMLFTYIV	20/969	2.06	T12C, A77G, C102T, T147A, T168C, C278T, T293C, T294A, G318A, G384A, C406T, G525A, C555T, C582A, A820G, C825A, A870G, G913A, C915T, A967G	12/969	1.24	T12C, C102T, T168C, G318A, G384A, G525A, C555T, C582A, A820G, C825A, G913A, C915T	8/969	0.82	A77G, T147A, C278T, T293C, T294A, C406T, A870G, A967G	D26G, F49L, A93V, V98A, H136Y, I290M, I323V	Aspartic acid→Glycine Phenylalanine→Leucine Alanine→ Valine Valine →Alanine Histidine→Tyrosine Isoleucine →Methionine Isoleucine→ Valine
20.	GPPV_ Oman	ATGGCAGATATCCCATTATATGTTATACCAATCGTTGGTCGCGAAATTTCAGATGTAGTTCCAGAATTAAAAAGTGGTAATGATATATTTTATAAAAAAGTTGACACAGTAAAAGATTTTAAAAATTCAGATGTAAATTTTTTTTTAAAAGATAAAAAAGATATCAGTTTATCATATAAGTTACTTATATGGGAAAAGGTAGAAAAATCAGGAGGTGTTGAAAATTTTACAGAATATTTTTCTGGATTATGTAATGCTCTTTGTACAAAAGAGGTAAAAAGTTCTATTGCAAAACACTTTAGTTTATGGAAATCATATGCCGATGCGGATATAAAAAATTCTGAGAATAAGTTTATTGTTGTTATAGAAGATGATAACACATTAAAAGATTTAATAACA…	MADIPLYVIPIVGREISDVVPELKSGNDIFYKKVDTVKDFKNSDVNFFLKDKKDISLSYKLLIWEKVEKSGGVENFTEYFSGLCNALCTKEVKSSIAKHFSLWKSYADADIKNSENKFIVVIEDDNTLKDLITIYNIIIEMQEKNIDIFQLRETFHNSNSRILFNQENNNFMYSYTGGYDFTLSAYVIRLSSAIKIINEIIKNKGISTSLSFEMYKLEKELKLNRQVLNDSSKYILHNTKYLSKKRANEMKNGIWNRVGKWMAHRFPDFSYYVSHPLVSFFGIFDISIMGALIILFIIIMIIFNLNSKLLWFLAGMLFTYIV	21/969	2.17	T12C, A77G, C102T, T147A, T168C, C178T, T293C, T294A, G318A, G384A, C406T, G525A, C555T, C582A, A820G, C825A, A870G, G913A, C915T, A967G	12/969	1.24	T12C, C102T, T168C, G318A, G384A, G525A, C555T, C582A, A820G, C825A, G913A, C915T	9/969	0.82	A77G, T147A, T186C, C278T, T293C, T294A, C406T, A870G, A967G	D26G, F49L, F62L, A93V, V98A, H136Y, I290M, I323V	Aspartic acid→Glycine Phenylalanine→Leucine Alanine→ Valine Valine →Alanine Histidine→Tyrosine Isoleucine →Methionine Isoleucine→ Valine
21.	GPPV_ Sudan	ATGGCAGATATCCCATTATATGTTATACCAATCGTTGGTCGCGAAATTTCAGATGTAGTTCCAGAATTAAAAAGTGGTAATGATATATTTTATAAAAAAGTTGACACAGTAAAAGATTTTAAAAATTCAGATGTAAATTTTTTTTTAAAAGATAAAAAAGATATCAGTTTATCATATAAGTTCCTTATATGGGAAAAGGTAGAAAAATCAGGAGGTGTTGAAAATTTTACAGAATATTTTTCTGGATTATGTAATGCTCTTTGTACAAAAGAGGTAAAAAGTTCTATTGCAAAACACTTTAGTTTATGGAAATCATATGCCGATGCGGATATAAAAAATTCTGAGAATAAGTTTATTGTTGTTATAGAAGATGATAACACATTAAAAGATTTAATAACA…	MADIPLYVIPIVGREISDVVPELKSGNDIFYKKVDTVKDFKNSDVNFFLKDKKDISLSYKFLIWEKVEKSGGVENFTEYFSGLCNALCTKEVKSSIAKHFSLWKSYADADIKNSENKFIVVIEDDNTLKDLITIYNIIIEMQEKNIDIFQLRETFHNSNSRILFNQENNNFMYSYTGGYDFTLSAYVIRLSSAIKIINEIIKNKGISTSLSFEMYKLEKELKLNRQVLNDSSKYILHNTKYLSKKRANEMKNGIWNRVGKWMAHRFPDFSYYVSHPLVSFFGIFDISIMGALIILFIIIMIIFNLNSKLLWFLAGMLFTYIV	19/969	1.96	T12C, A77G, C102T, T147A, T168C, C278T, T293C, T294A, G318A, G384A, C406T, C555T, C582A, A820G, C825A, A870G, G913A, C915T, A967G	12/969	1.24	T12C, C102T, T168C, G318A, G384A, C555T, C582A, A820G, C825A, G913A, C915T	8/969	0.82	A77G, T147A, C278T, T293C, T294A, C406T, A870G, A967G	D26G, F49L, A93V, V98A, H136Y, I290M, I323V	Aspartic acid→Glycine Phenylalanine→Leucine Alanine→ Valine Valine →Alanine Histidine→Tyrosine Isoleucine →Methionine Isoleucine→ Valine
22.	GPPV_ Turkey	ATGGCAGATATCCCATTATATGTTATACCAATCGTTGGTCGCGAAATTTCAGATGTAGTTCCAGAATTAAAAAGTGGCAATGATATATTTTATAAAAAAGTTGACACAGTAAAAGATTTTAAAAATTCAGATGTAAATTTTTTTTTAAAAGATAAAAAAGATATCAGTTTATCATATAAGTTCCTTATATGGGAAAAGGTAGAAAAATCAGGAGGTGTTGAAAATTTTACAGAATATTTTTCTGGATTATGTAATGCTCTTTGTACAAAAGAGGTAAAAAGTTCTATTGCAAAACACTTTAGTTTATGGAAATCGTATGCCGATGCGGATATAAAAAATTCTGAGAATAAGTTTATTGTTGTTATAGAAGATGATAACACATTAAAAGATTTAATAACA…	MADIPLYVIPIVGREISDVVPELKSGNDIFYKKVDTVKDFKNSDVNFFLKDKKDISLSYKFLIWEKVEKSGGVENFTEYFSGLCNALCTKEVKSSIAKHFSLWKSYADADIKNSENKFIVVIEDDNTLKDLITIYNIIIEMQEKNIDIFQLRETFHNSNSRILFNQENNNFMYSYTGGYDFTLSAYVIRLSSAIKIINEIIKNKGISTSLSFEMYKLEKELKLNRQVLNDSSKYILHNTKYLSKKRANEMKNGIWNRVGKWMAHRFPDFSYYVSHPLVSFFGIFDISIMGALIILFIIIMIIFNLNSKLLWFLAGMLFTYIV	14/969	1.44	T12C, A77G, T78C, C102T, T147A, T168C, C278T, T293C, C406T, C555T, C714T, A820G, C825A, A870G	8/969	0.82	T12C, A77G, C102T, T168C, C555T, C714T, A820G, C825A	6/969	0.62	T78C, T147A, C278T, T293C, C406T, A870G	D26G, F49L, A93V, V98A, H136Y, I290M, I323V	Aspartic acid→Glycine Phenylalanine→Leucine Alanine→ Valine Valine →Alanine Histidine→Tyrosine Isoleucine →Methionine Isoleucine→ Valine
23.	GPPV_ FZ	ATGGCAGATATCCCATTATATGTTATACCAATCGTTGGTCGCGAAATTTCAGATGTAGTTCCAGAATTAAAAAGTGGCAATGATATATTTTATAAAAAAGTTGACACAGTAAAAGATTTTAAAAATTCAGATGTAAAATTTTTTTTAAAAGATAAAAAAGATATCAGTTTATCATATAAGTTCCTTATATGGGAAAAGGTAGAAAAATCAGGAGGTGTTGAAAATTTTACAGAATATTTTTCTGGATTATGTAATGCTCTTTGTACAAAAGAGGTAAAAAGTTCTATTGCAAAACACTTTAGTTTATGGAAATCGTATGCCGATGCGGATATAAAAAATTCTGAGAATAAGTTTATTGTTGTTATAGAAGATGATAACACATTAAAAGATTTAATAACA…	MADIPLYVIPIVGREISDVVPELKSGNDIFYKKVDTVKDFKNSDVKFFLKDKKDISLSYKFLIWEKVEKSGGVENFTEYFSGLCNALCTKEVKSSIAKHFSLWKSYADADIKNSENKFIVVIEDDNTLKDLITIYNIIIEMQEKNIDIFQLRETFHNSNSRILFNQENNNFMYSYTGGYDFTLSAYVIRLSSAIKIINEIIKNKGISTSLSFEMYKLEKELKLNRQVLNDSSKYILHNTKYLSKKRANEMKNGIWNRVGKWMAHRFPDFSYYVSHPLVSFFGIFDISIMGALIILFIIIMIIFNLNSKLLWFLAGMLFTYIV	20/969	2.06	T12C, A77G, T78C, T138A, T147A, T168C, C278T, T293C, T294A, G384A, C406T, C555T, A633G, T647C, A820G, A870G, G913A, C915T, G918A, A967G	11/969	1.14	T12C, A77G, T168C, G384A, C555T, A633G, T647C, A820G, G913A, C915T, G918A	9/969	0.92	T78C, T138A, T147A, C278T, T293C, T294A, C406T, A870G, A967G	D26G, N46K, F49L, A93V, V98A, H136Y, I290M, I323V	Aspartic acid→Glycine Phenylalanine→Leucine Alanine→ Valine Valine →Alanine Histidine→Tyrosine Isoleucine →Methionine Isoleucine→ Valine
24.	GPPV_ Vietnam	ATGGCAGATATCCCATTATATGTTATACCAATCGTTGGTCGCGAAATTTCAGATGTAGTTCCAGAATTAAAAAGTGGCAATGATATATTTTATAAAAAAGTTGACACAGTAAAAGATTTTAAAAATTCAGATGTAAAATTTTTTTTAAAAGATAAAAAAGATATCAGTTTATCATATAAGTTCCTTATATGGGAAAAGGTAGAAAAATCAGGAGGTGTTGAAAATTTTACAGAATATTTTTCTGGATTATGTAATGCTCTTTGTACAAAAGAGGTAAAAAGTTCTATTGCAAAACACTTTAGTTTATGGAAATCGTATGCCGATGCGGATATAAAAAATTCTGAGAATAAGTTTATTGTTGTTATAGAAGATGATAACACATTAAAAGATTTAATAACA…	MADIPLYVIPIVGREISDVVPELKSGNDIFYKKVDTVKDFKNSDVKFFLKDKKDISLSYKFLIWEKVEKSGGVENFTEYFSGLCNALCTKEVKSSIAKHFSLWKSYADADIKNSENKFIVVIEDDNTLKDLITIYNIIIEMQEKNIDIFQLRETFHNSNSRILFNQENNNFMYSYTGGYDFTLSAYVIRLSSAIKIINEIIKNKGISTSLSFEMYKLEKELKLNRQVLNDSSKYILHNTKYLSKKRANEMKNGIWNRVGKWMAHRFPDFSYYVSHPLVSFFGIFDISIMGALIILFIIIMIIFNLNSKLLWFLAGMLFTYIV	20/969	2.06	T12C, A77G, T78C, C102T, T138A, T168C, C278T, T293C, T294A, G384A, C406T, C555T, A633G, T647C, A820G, A870G, G913A, C915T, G918A, A967G	12/969	1.24	T12C, A77G, C102T, T168C, G384A, C555T, A633G, T647C, A820G, G913A, C915T, G918A	8/969	0.82	T78C, T138A, C278T, T293C, T294A, C406T, A870G, A967G	D26G, N46K, A93V, V98A, H136Y, I290M, I323V	Aspartic acid→Glycine Phenylalanine→Leucine Alanine→ Valine Valine →Alanine Histidine→Tyrosine Isoleucine →Methionine Isoleucine→ Valine
25.	GPPV_ AV41	ATGGCAGATATCCCATTATATGTTATACCAATCGTTGGTCGCGAAATTTCAGATGTAGTTCCAGAATTAAAAAGTGGCAATGATATATTTTATAAAAAAGTTGACACAGTAAAAGATTTTAAAAATTCAGATGTAAAATTTTTTTTAAAAGATAAAAAAGATATCAGTTTATCATATAAGTTCCTTATATGGGAAAAGGTAGAAAAATCAGGAGGTGTTGAAAATTTTACAGAATATTTTTCTGGATTATGTAATGCTCTTTGTACAAAAGAGGTAAAAAGTTCTATTGCAAAACACTTTAGTTTATGGAAATCGTATGCCGATGCGGATATAAAAAATTCTGAGAATAAGTTTATTGTTGTTATAGAAGATGATAACACATTAAAAGATTTAATAACA…	MADIPLYVIPIVGREISDVVPELKSGNDIFYKKVDTVKDFKNSDVKFFLKDKKDISLSYKFLIWEKVEKSGGVENFTEYFSGLCNALCTKEVKSSIAKHFSLWKSYADADIKNSENKFIVVIEDDNTLKDLITIYNIIIEMQEKNIDIFQLRETFHNSNSRILFNQENNNFMYSYTGGYDFTLSAYVIRLSSAIKIINEIIKNKGISTSLSFEMYKLEKELKLNRQVLNDSSKYILHNTKYLSKKRANEMKNGIWNRVGKWMAHRFPDFSYYVSHPLVSFFGIFDISIMGALIILFIIIMIIFNLNSKLLWFLAGMLFTYIV	20/969	2.06	T12C, A77G, T78C, C102T, T138A, T147A, T168C, C278T, T293C, T294A, G384A, C406T, C555T, A633G, A820G, A870G, G913A, C915T, G918A, A967G	11/969	1.14	T12C, A77G, C102T, T168C, G384A, C555T, A633G, A820G, G913A, C915T, G918A	9/969	0.92	T78C, T138A, T147A, C278T, T293C, T294A, C406T, A870G, A967G	D26G, N46K, K49L, A93V, V98A, H136Y, I290M, I323V	Aspartic acid→Glycine Phenylalanine→Leucine Alanine→ Valine Valine →Alanine Histidine→Tyrosine Isoleucine →Methionine Isoleucine→ Valine
25.	GPPV_ V103	ATGGCAGATATCCCATTATATGTTATACCAATCGTTGGTCGCGAAATTTCAGATGTAGTTCCAGAATTAAAAAGTGGCAATGATATATTTTATAAAAAAGTTGACACAGTAAAAGATTTTAAAAATTCAGATGTAAAATTTTTTTTAAAAGATAAAAAAGATATCAGTTTATCATATAAGTTCCTTATATGGGAAAAGGTAGAAAAATCAGGAGGTGTTGAAAATTTTACAGAATATTTTTCTGGATTATGTAATGCTCTTTGTACAAAAGAGGTAAAAAGTTCTATTGCAAAACACTTTAGTTTATGGAAATCGTATGCTGATGCGGATATAAAAAATTCTGAGAATAAGTTTATTGTTGTTATAGAAGATGATAACACATTAAAAGATTTAATAACA…	MADIPLYVIPIVGREISDVVPELKSGNDIFYKKVDTVKDFKNSDVKFFLKDKKDISLSYKFLIWEKVEKSGGVENFTEYFSGLCNALCTKEVKSSIAKHFSLWKSYADADIKNSENKFIVVIEDDNTLKDLITIYNIIIEMQEKNIDIFQLRETFHNSNSRILFNQENNNFMYSYTGGYDFTLSAYVIRLSSAIKIINEIIKNKGISTSLSFEMYKLEKELKLNRQVLNDSSKYILHNTKYLSKKRANEMKNGIWNRVGKWMAHRFPDFSYYVSHPLVSFFGIFDISIMGALIILFIIIMIIFNLNSKLLWFLAGMLFTYIV	21/969	2.17	T12C, A77G, T78C, C102T, T138A, T147A, T168C, C278T, T293C, T294A, C324T, G384A, C406T, C555T, A633G, A820G, A870G, G913A, C915T, G918A, A967G	12/969	1.24	T12C, A77G, C102T, T168C, C324T, G384A, C555T, A633G, A820G, G913A, C915T, G918A	9/969	0.92	T78C, T138A, T147A, C278T, T293C, T294A, C406T, A870G, A967G	D26G, N46K, K49L, A93V, V98A, H136Y, I290M, I323V	Aspartic acid→Glycine Phenylalanine→Leucine Alanine→ Valine Valine →Alanine Histidine→Tyrosine Isoleucine →Methionine Isoleucine→ Valine
26.	GPPV_ India	ATGGCAGATATCCCATTATATGTTATACCAATCGTTGGTCGCGAAATTTCAGATGTAGTTCCAGAATTAAAAAGTGGCAATGATATATTTTATAAAAAAGTTGACACAGTAAAAGATTTTAAAAATTCAGATGTAAAATTTTTTTTAAAAGATAAAAAAGATATCAGTTTATCATATAAGTTCCTTATATGGGAAAAGGTAGAAAAATCAGGAGGTGTTGAAAATTTTACAGAATATTTTTCTGGATTATGTAATGCTCTTTGTACAAAAGAGGTAAAAAGTTCTATTGCAAAACACTTTAGTTTATGGAAATCGTATGCTGATGCGGATATAAAAAATTCTGAGAATAAGTTTATTGTTGTTATAGAAGATGATAACACATTAAAAGATTTAATAACA…	MADIPLYVIPIVGREISDVVPELKSGNDIFYKKVDTVKDFKNSDVKFFLKDKKDISLSYKFLIWEKVEKSGGVENFTEYFSGLCNALCTKEVKSSIAKHFSLWKSYADADIKNSENKFIVVIEDDNTLKDLITIYNIIIEMQEKNIDIFQLRETFHNSNSRILFNQENNNFMYSYTGGYDFTLSAYVIRLSSAIKIINEIIKNKGISTSLSFEMYKLEKELKLNRQVLNDSSKYILHNTKYLSKKRANEMKNGIWNRVGKWMAHRFPDFSYYVSHPLVSFFGIFDISIMGALIILFIIIMIIFNLNSKLLWFLAGMLFTYIV	21/969	2.17	T12C, A77G, T78C, C102T, T138A, T147A, T168C, C278T, T293C, T294A, C324T, G384A, C406T, C555T, A633G, A820G, A870G, G913A, C915T, G918A, A967G	12/969	1.24	T12C, A77G, C102T, T168C, C324T, G384A, C555T, A633G, A820G, G913A, C915T, G918A	9/969	0.92	T78C, T138A, T147A, C278T, T293C, T294A, C406T, A870G, A967G	D26G, N46K, K49L, A93V, V98A, H136Y, I290M, I323V	Aspartic acid→Glycine Phenylalanine→Leucine Alanine→ Valine Valine →Alanine Histidine→Tyrosine Isoleucine →Methionine Isoleucine→ Valine
*ins - insertion **del - deletion of amino acid
